# Supplementary material for: Impact of Selected Meteorological Factors on COVID-19 Incidence in Southern Finland during 2020–2021
Source: Int J Environ Res Public Health. 2022 Oct 17;19(20):13398. doi: 10.3390/ijerph192013398 (PMC9603127; doi:10.3390/ijerph192013398)
Supplement: Supplementary file 1 [file ijerph-19-13398-s001.zip]

Archive with 1 entries (1 files):
- ijerph-1905992-supplementary.pdf
